# Supplementary material for: Brain Infection by Group B Streptococcus Induces Inflammation and Affects Neurogenesis in the Adult Mouse Hippocampus
Source: Cells. 2023 Jun 6;12(12):1570. doi: 10.3390/cells12121570 (PMC10296580; doi:10.3390/cells12121570)
Supplement: Supplementary file 1 [file cells-12-01570-s001.zip]

Archive with 1 entries (1 files):
- cells-2405804-supplementary.pdf
